# Supplementary material for: Stage-specific vaginal microbial alterations in pregnancy-associated vulvovaginal candidiasis
Source: Microbiol Spectr. 2025 Oct 20;13(12):e02144-25. doi: 10.1128/spectrum.02144-25 (PMC12671151; doi:10.1128/spectrum.02144-25)
Supplement: Supplemental tables — Tables S1 to S4. [file spectrum.02144-25-s0001.xlsx]

## Sheet: S1
Table S1. Demographic and clinical characteristics of participants in different groups
Group	Sample	Age(years)	Weight(kg)	Height(cm)	Gravida	Para	BMI (kg/m2)	Education	GA at delivery (days)	Delivery mode	PROM	Fetal weight (kg)	NICU admission	Amniotic fluid	1-min Apgar	5-min Apgar	Disease severity
LP-VVC	LP-VVC1	37	58	160	1	0	22.6562	Bachelor	276	Cesarean	Yes	2.85	No	Clear	10	10	Mild
LP-VVC	LP-VVC2	33	61	155	1	0	25.3902	Master	269	Vaginal	No	2.7	No	Clear	10	10	Moderate
LP-VVC	LP-VVC3	32	69.5	158	2	1	27.8401	Bachelor	279	Vaginal	No	3.7	No	Clear	10	10	Moderate
LP-VVC	LP-VVC4	29	51	163	1	0	19.1953	Bachelor	288	Vaginal	No	3.9	Yes	Turbid	10	10	Mild
LP-VVC	LP-VVC5	43	55	160	2	1	21.4844	High school	276	Vaginal	No	3.43	No	Clear	10	10	Moderate
LP-VVC	LP-VVC6	30	72.5	158	2	0	29.0418	Bachelor	282	Cesarean	No	3	No	Clear	10	10	Moderate
LP-VVC	LP-VVC7	29	65	162	2	0	24.7676	Bachelor	275	Cesarean	No	3.8	No	Clear	10	10	Mild
LP-VVC	LP-VVC8	28	66.9	163	2	0	25.1797	High school	283	Vaginal	No	3.6	No	Clear	10	10	Mild
LP-VVC	LP-VVC9	30	70.5	160	2	1	27.5391	Bachelor	268	Cesarean	No	4.1	Yes	Clear	10	10	Moderate
LP-VVC	LP-VVC10	36	85	165	4	0	31.2213	High school	277	Vaginal	No	3.1	Yes	Turbid	10	10	Moderate
LP-VVC	LP-VVC12	25	50	158	1	0	20.0288	Bachelor	279	Cesarean	Yes	3.25	No	Clear	10	10	Mild
LP-VVC	LP-VVC13	26	73	160	1	0	28.5156	Bachelor	271	Vaginal	No	2.55	No	Clear	10	10	Mild
LP-VVC	LP-VVC14	31	60	154	1	0	25.2994	Bachelor	280	Vaginal	No	2.95	No	Clear	10	10	Moderate
LP-VVC	LP-VVC15	23	64	163	3	2	24.0882	Bachelor	282	Cesarean	Yes	4	No	Clear	10	10	Moderate
LP-VVC	LP-VVC16	30	70	158	1	0	28.0404	Bachelor	276	Cesarean	No	3.1	No	Clear	10	10	Mild
LP-VVC	LP-VVC17	30	65	162	2	1	24.7676	Bachelor	266	Cesarean	No	2.85	No	Clear	10	10	Moderate
LP-VVC	LP-VVC18	28	60.5	156	1	0	24.8603	Bachelor	280	Cesarean	Yes	3.4	No	Clear	10	10	Mild
LP-VVC	LP-VVC19	31	57	150	1	0	25.3333	High school	271	Cesarean	No	3.25	No	Clear	10	10	Mild
LP-VVC	LP-VVC20	40	68	158	3	2	27.2392	Bachelor	267	Cesarean	No	2.7	No	Clear	10	10	Mild
LP-VVC	LP-VVC21	26	61	158	1	0	24.4352	High school	279	Vaginal	No	3.15	No	Clear	10	10	Moderate
LP-VVC	LP-VVC22	32	67	160	2	1	26.1719	Bachelor	271	Cesarean	No	3.4	No	Clear	10	10	Mild
LP-VVC	LP-VVC23	36	80	161	2	1	30.863	Master	282	Cesarean	No	3	No	Clear	10	10	Moderate
LP-VVC	LP-VVC24	28	68	160	1	0	26.5625	Bachelor	289	Vaginal	No	3.2	No	Clear	10	10	Moderate
MP-VVC	MP-VVC1	31	65.5	157	1	0	26.5731	Bachelor	274	Vaginal	No	2.75	No	Clear	10	10	Moderate
MP-VVC	MP-VVC2	22	53	155	1	0	22.0604	Bachelor	274	Vaginal	No	3.1	No	Clear	10	10	Mild
MP-VVC	MP-VVC3	22	52	155	1	0	21.6441	High school	273	Vaginal	No	3.4	No	Clear	10	10	Moderate
MP-VVC	MP-VVC4	31	57	158	1	0	22.8329	Bachelor	273	Vaginal	No	3.21	No	Clear	10	10	Mild
MP-VVC	MP-VVC5	36	47.5	158	2	1	19.0274	Bachelor	273	Vaginal	No	3.75	No	Clear	10	10	Moderate
MP-VVC	MP-VVC6	35	42	153	1	0	17.9418	Bachelor	269	Cesarean	No	3.3	No	Clear	10	10	Moderate
MP-VVC	MP-VVC7	29	56	153	3	1	23.9224	High school	271	Cesarean	No	2.7	No	Clear	10	10	Mild
MP-VVC	MP-VVC8	35	56	152	1	0	24.2382	Bachelor	265	Cesarean	No	2.8	No	Clear	10	10	Moderate
MP-VVC	MP-VVC9	28	75	160	1	0	29.2969	Bachelor	280	Vaginal	No	3.45	No	Clear	10	10	Mild
MP-VVC	MP-VVC10	29	55	161	1	0	21.2183	Bachelor	281	Vaginal	No	3.35	No	Clear	10	10	Moderate
MP-VVC	MP-VVC11	30	69	167	1	0	24.7409	Master	274	Vaginal	Yes	3	No	Clear	10	10	Mild
MP-VVC	MP-VVC12	27	69.5	160	1	0	27.1484	Bachelor	270	Vaginal	Yes	3.35	No	Clear	10	10	Moderate
MP-VVC	MP-VVC13	27	57	160	1	0	22.2656	Bachelor	273	Vaginal	No	3.21	No	Clear	10	10	Moderate
MP-VVC	MP-VVC14	30	53.5	167	1	0	19.1832	Bachelor	273	Vaginal	Yes	3.6	No	Clear	10	10	Mild
MP-VVC	MP-VVC15	22	49.5	158	1	0	19.8286	Bachelor	273	Vaginal	Yes	3.2	Yes	Turbid	10	10	Moderate
MP-VVC	MP-VVC16	36	71	157	2	1	28.8044	Bachelor	279	Vaginal	Yes	3.45	No	Clear	10	10	Moderate
MP-VVC	MP-VVC17	33	57	165	1	0	20.9366	Bachelor	273	Cesarean	No	3.6	No	Clear	10	10	Mild
MP-VVC	MP-VVC18	27	59	155	2	1	24.5578	High school	269	Vaginal	No	3.1	No	Clear	10	10	Moderate
MP-VVC	MP-VVC19	28	60	155	2	1	24.974	Bachelor	272	Cesarean	No	2.7	No	Clear	10	10	Mild
EP-VVC	EP-VVC1	29	53	162	1	0	20.1951	Bachelor	252	Cesarean	Yes	2.2	Yes	Clear	10	10	Mild
EP-VVC	EP-VVC2	27	40.5	150	2	0	18	Bachelor	273	Vaginal	No	2.93	No	Clear	10	10	Moderate
EP-VVC	EP-VVC3	28	70	160	1	0	27.3437	Bachelor	274	Vaginal	No	2.6	Yes	Turbid	8	10	Moderate
EP-VVC	EP-VVC4	24	56.5	170	1	0	19.5502	Bachelor	277	Vaginal	No	3.3	No	Clear	10	10	Mild
EP-VVC	EP-VVC5	29	60	150	2	1	26.6667	Bachelor	271	Vaginal	No	3.5	No	Clear	10	10	Moderate
EP-VVC	EP-VVC6	28	51	158	1	0	20.4294	Bachelor	271	Vaginal	No	2.8	No	Clear	10	10	Moderate
EP-VVC	EP-VVC7	25	56	156	1	0	23.0112	Bachelor	273	Cesarean	No	3.55	No	Clear	10	10	Moderate
EP-VVC	EP-VVC8	30	42	153	3	2	17.9418	High school	283	Vaginal	No	2.95	No	Turbid	10	10	Moderate
EP-VVC	EP-VVC9	25	43.7	153	1	0	18.668	Bachelor	273	Vaginal	Yes	3.2	No	Clear	10	10	Moderate
EP-VVC	EP-VVC10	32	45	158	1	0	18.026	Bachelor	271	Vaginal	No	2.6	No	Clear	10	10	Mild
EP-VVC	EP-VVC11	29	55	160	1	0	21.4844	Bachelor	273	Vaginal	No	2.93	No	Clear	10	10	Moderate
EP-VVC	EP-VVC12	31	47.5	153	1	0	20.2913	Bachelor	278	Cesarean	No	2.8	Yes	Clear	10	10	Moderate
EP-VVC	EP-VVC13	36	49.5	157	1	0	20.082	Bachelor	277	Cesarean	Yes	3.2	No	Clear	10	10	Moderate
EP-VVC	EP-VVC14	32	59	170	2	1	20.4152	Master	283	Vaginal	Yes	2.52	No	Clear	10	10	Moderate
EP-VVC	EP-VVC15	30	55	158	1	0	22.0317	Master	270	Vaginal	Yes	2.68	Yes	Clear	6	10	Mild
EP-VVC	EP-VVC16	26	61	170	1	0	21.1073	Bachelor	275	Vaginal	Yes	3.13	No	Clear	10	10	Moderate
EP-VVC	EP-VVC17	30	60	160	1	0	23.4375	Bachelor	277	Vaginal	No	2.95	No	Clear	10	10	Moderate
EP-VVC	EP-VVC18	31	49	158	2	0	19.6283	Bachelor	267	Cesarean	Yes	3.03	No	Turbid	10	10	Mild
EP-VVC	EP-VVC19	31	57	163	3	1	21.4536	Bachelor	270	Vaginal	Yes	2.74	Yes	Clear	6	10	Mild
EP-VVC	EP-VVC20	31	50	161	1	0	19.2894	Bachelor	274	Vaginal	No	3.12	No	Clear	10	10	Mild
EP-C	EP-C1	33	60	163	4	1	22.5827	Bachelor	270	Vaginal	No	3.13	No	Clear	10	10	Moderate
EP-C	EP-C2	33	54	162	2	1	20.5761	Bachelor	271	Vaginal	No	2.86	No	Clear	10	10	Moderate
EP-C	EP-C3	36	49	158	2	1	19.6283	Master	264	Cesarean	No	3.13	No	Clear	10	10	Mild
EP-C	EP-C4	30	73	158	2	1	29.2421	Bachelor	276	Vaginal	No	2.65	No	Clear	10	10	Mild
EP-C	EP-C5	29	38	150	1	0	16.8889	Bachelor	281	Vaginal	No	2.74	No	Clear	10	10	Mild
EP-C	EP-C6	29	59	160	1	0	23.0469	Bachelor	279	Vaginal	No	3.42	No	Clear	10	10	Moderate
EP-C	EP-C7	33	53	160	2	0	20.7031	Bachelor	264	Cesarean	Yes	3.15	No	Clear	10	10	Moderate
EP-C	EP-C8	37	61	160	2	1	23.8281	Bachelor	270	Cesarean	Yes	2.96	No	Clear	10	10	Mild
EP-C	EP-C9	38	55	160	1	0	21.4844	Bachelor	286	Vaginal	No	2.24	No	Clear	10	10	Moderate
EP-C	EP-C10	28	50	159	1	0	19.7777	Bachelor	263	Vaginal	Yes	2.66	Yes	Clear	6	10	Moderate
EP-C	EP-C11	26	65	158	1	0	26.0375	Bachelor	268	Cesarean	No	3.05	No	Clear	10	10	Mild
EP-C	EP-C12	30	55	160	1	0	21.4844	Bachelor	257	Vaginal	No	2.71	No	Clear	10	10	Mild
EP-C	EP-C13	28	64	160	1	0	25	Bachelor	277	Vaginal	Yes	3.59	No	Clear	10	10	Mild
EP-C	EP-C14	34	53	155	1	0	22.0604	Master	271	Vaginal	No	2.77	No	Clear	10	10	Moderate
EP-C	EP-C15	30	55	159	1	0	21.7555	Bachelor	265	Vaginal	No	3.56	No	Clear	10	10	Moderate
EP-C	EP-C16	33	53	159	2	1	20.9644	Bachelor	277	Cesarean	Yes	2.22	Yes	Turbid	10	10	Moderate
EP-C	EP-C17	28	50	154	1	0	21.0828	Bachelor	266	Vaginal	No	2.61	No	Clear	10	10	Moderate
EP-C	EP-C18	27	55	158	1	0	22.0317	Bachelor	282	Vaginal	No	3.09	No	Clear	10	10	Mild
EP-C	EP-C19	29	47	155	2	1	19.563	Bachelor	280	Vaginal	No	3.36	No	Clear	10	10	Mild
EP-C	EP-C20	26	53	158	1	0	21.2306	Bachelor	286	Vaginal	No	3.18	Yes	Turbid	8	10	Moderate
MP-C	MP-C1	33	45.5	154	2	1	19.1854	Bachelor	266	Vaginal	No	3	No	Clear	10	10	Mild
MP-C	MP-C2	28	63	166	1	0	22.8625	Bachelor	274	Vaginal	No	3.35	No	Clear	10	10	Moderate
MP-C	MP-C3	26	61.5	157	3	1	24.9503	High school	278	Vaginal	No	3.45	No	Turbid	10	10	Moderate
MP-C	MP-C4	32	53	157	1	0	21.5019	Master	277	Cesarean	No	3.75	No	Clear	10	10	Mild
MP-C	MP-C5	30	65	160	1	0	25.3906	High school	277	Cesarean	No	3.5	No	Clear	10	10	Mild
MP-C	MP-C6	31	57.5	160	1	0	22.4609	Bachelor	284	Cesarean	No	3.75	No	Clear	10	10	Moderate
MP-C	MP-C7	25	60	145	1	0	28.5375	Bachelor	273	Cesarean	No	3.5	No	Clear	10	10	Mild
MP-C	MP-C8	35	62	158	2	1	24.8358	Bachelor	283	Cesarean	No	3.95	No	Clear	10	10	Mild
MP-C	MP-C9	33	53.5	157	3	1	21.7047	Bachelor	271	Vaginal	Yes	3	No	Clear	10	10	Mild
MP-C	MP-C10	30	55	156	2	1	22.6003	Bachelor	281	Vaginal	Yes	3.6	Yes	Clear	10	10	Moderate
MP-C	MP-C11	26	54	160	1	0	21.0937	Bachelor	272	Vaginal	No	3.55	Yes	Clear	10	10	Moderate
MP-C	MP-C12	31	67	162	2	0	25.5296	Bachelor	274	Vaginal	No	3.35	No	Clear	10	10	Moderate
MP-C	MP-C13	33	55	152	3	1	23.8054	Bachelor	274	Vaginal	No	3.35	No	Clear	10	10	Moderate
MP-C	MP-C14	28	67	173	1	0	22.3863	Bachelor	273	Vaginal	Yes	3.1	No	Clear	10	10	Mild
MP-C	MP-C15	33	68	160	3	1	26.5625	Bachelor	283	Cesarean	No	3.75	Yes	Clear	10	10	Moderate
MP-C	MP-C16	29	57	154	1	0	24.0344	Bachelor	281	Cesarean	Yes	3.45	No	Clear	10	10	Moderate
MP-C	MP-C17	30	49	145	3	0	23.3056	Bachelor	273	Cesarean	No	3.7	No	Clear	10	10	Moderate
MP-C	MP-C18	29	54	155	1	0	22.4766	High school	274	Vaginal	No	3.35	No	Clear	10	10	Mild
MP-C	MP-C19	23	60	155	1	0	24.974	Bachelor	259	Vaginal	No	2.6	No	Clear	10	10	Mild
MP-C	MP-C20	32	56	160	1	0	21.875	Bachelor	260	Cesarean	No	2.1	Yes	Clear	10	10	Moderate
LP-C	LP-C1	26	69	161	1	0	26.6193	Bachelor	250	Vaginal	Yes	2.65	Yes	Clear	10	10	Mild
LP-C	LP-C2	30	66	160	2	1	25.7812	Bachelor	275	Vaginal	Yes	3.47	No	Clear	10	10	Moderate
LP-C	LP-C3	29	60	155	1	0	24.974	Bachelor	273	Vaginal	No	3	No	Clear	10	10	Moderate
LP-C	LP-C4	30	65.5	159	2	1	25.9088	Bachelor	278	Vaginal	No	3.9	No	Turbid	10	10	Mild
LP-C	LP-C5	28	64	156	1	0	26.2985	Master	284	Vaginal	No	3.2	No	Clear	10	10	Moderate
LP-C	LP-C6	35	71.5	155	2	1	29.7607	Bachelor	280	Cesarean	No	3.7	No	Clear	10	10	Mild
LP-C	LP-C7	36	74.5	160	2	1	29.1016	Master	269	Cesarean	No	2.75	No	Clear	10	10	Mild
LP-C	LP-C8	30	62.5	151	1	0	27.4111	Bachelor	266	Cesarean	No	2.7	No	Clear	10	10	Moderate
LP-C	LP-C9	31	55	160	1	0	21.4844	Bachelor	275	Vaginal	No	3.15	Yes	Turbid	10	10	Moderate
LP-C	LP-C10	35	75	160	2	1	29.2969	doctor	276	Vaginal	No	3.45	No	Clear	10	10	Moderate
LP-C	LP-C11	36	64	158	3	2	25.6369	Bachelor	281	Vaginal	No	3.05	No	Clear	10	10	Mild
LP-C	LP-C12	38	62	151	3	1	27.1918	Bachelor	281	Cesarean	No	3.4	No	Clear	10	10	Mild
LP-C	LP-C13	27	75	164	1	0	27.8852	Bachelor	276	Cesarean	No	3.5	No	Clear	10	10	Moderate
LP-C	LP-C14	30	60	156	1	0	24.6548	Bachelor	273	Vaginal	No	3	No	Clear	10	10	Mild
LP-C	LP-C15	34	78	164	3	1	29.0006	Bachelor	248	Cesarean	No	3	Yes	Clear	10	10	Moderate
LP-C	LP-C16	28	65	162	2	1	24.7676	Bachelor	284	Vaginal	No	3.35	No	Turbid	10	10	Mild
LP-C	LP-C17	27	74	160	2	1	28.9062	High school	266	Vaginal	No	3.5	No	Clear	10	10	Moderate
LP-C	LP-C18	29	65	153	2	0	27.7671	Bachelor	275	Cesarean	No	3.1	No	Clear	10	10	Moderate
LP-C	LP-C19	27	66	160	2	0	25.7812	High school	282	Vaginal	No	3.25	No	Clear	10	10	Moderate
LP-C	LP-C20	30	53	153	3	2	22.6409	High school	283	Vaginal	No	2.95	No	Turbid	10	10	Moderate
NP-VVC	NP-VVC1	30	53.8	162	1	0	20.4999	High school	/	/	/	/	/	/	/	/	Mild
NP-VVC	NP-VVC2	42	50.4	152	2	1	21.8144	Bachelor	/	/	/	/	/	/	/	/	Moderate
NP-VVC	NP-VVC3	38	56.6	163	1	1	21.303	Bachelor	/	/	/	/	/	/	/	/	Moderate
NP-VVC	NP-VVC4	33	64.2	152	2	1	27.7874	Bachelor	/	/	/	/	/	/	/	/	Moderate
NP-VVC	NP-VVC5	22	66.5	164	1	0	24.7249	Bachelor	/	/	/	/	/	/	/	/	Moderate
NP-VVC	NP-VVC6	27	75	159	1	1	29.6665	Bachelor	/	/	/	/	/	/	/	/	Mild
NP-VVC	NP-VVC7	35	63.6	165	1	0	23.3609	High school	/	/	/	/	/	/	/	/	Moderate
NP-VVC	NP-VVC8	31	58.4	159	1	1	23.1004	Bachelor	/	/	/	/	/	/	/	/	Moderate
NP-VVC	NP-VVC9	25	44.1	151	1	0	19.3413	Bachelor	/	/	/	/	/	/	/	/	Mild
NP-VVC	NP-VVC10	25	65.9	159	0	0	26.067	Bachelor	/	/	/	/	/	/	/	/	Moderate
NP-VVC	NP-VVC11	32	61.2	154	1	0	25.8054	Bachelor	/	/	/	/	/	/	/	/	Mild
NP-VVC	NP-VVC12	33	41.6	154	0	0	17.5409	Master	/	/	/	/	/	/	/	/	Mild
NP-VVC	NP-VVC13	33	72.3	155	1	0	30.0937	Bachelor	/	/	/	/	/	/	/	/	Moderate
NP-VVC	NP-VVC14	46	57.9	164	1	1	21.5274	High school	/	/	/	/	/	/	/	/	Mild
NP-VVC	NP-VVC15	38	49.9	159	1	1	19.7381	Bachelor	/	/	/	/	/	/	/	/	Moderate
NP-VVC	NP-VVC16	33	42.1	158	1	0	16.8643	Bachelor	/	/	/	/	/	/	/	/	Moderate
NP-VVC	NP-VVC17	25	41.7	161	1	1	16.0873	Bachelor	/	/	/	/	/	/	/	/	Mild
NP-VVC	NP-VVC18	27	54	157	2	0	21.9076	High school	/	/	/	/	/	/	/	/	Mild
NP-VVC	NP-VVC19	32	46.4	165	1	0	17.0432	Bachelor	/	/	/	/	/	/	/	/	Mild
NP-VVC	NP-VVC20	32	76.6	160	1	1	29.9219	Bachelor	/	/	/	/	/	/	/	/	Mild
NP-VVC	NP-VVC21	33	76.1	159	1	1	30.1017	Master	/	/	/	/	/	/	/	/	Moderate
NP-VVC	NP-VVC22	33	41.9	161	1	0	16.1645	Bachelor	/	/	/	/	/	/	/	/	Mild
NP-VVC	NP-VVC23	32	45.6	156	1	0	18.7377	High school	/	/	/	/	/	/	/	/	Moderate
NP-VVC	NP-VVC24	32	39.7	158	1	1	15.9029	Bachelor	/	/	/	/	/	/	/	/	Moderate
NP-VVC	NP-VVC25	22	41.8	162	1	0	15.9275	Bachelor	/	/	/	/	/	/	/	/	Mild
NP-VVC	NP-VVC26	41	43	156	1	1	17.6693	Bachelor	/	/	/	/	/	/	/	/	Moderate
NP-VVC	NP-VVC27	27	45	157	1	0	18.2563	Bachelor	/	/	/	/	/	/	/	/	Moderate
Gravida: a number to indicate the number of pregnancies a woman has had. Para: a number of liveborn children a woman has delivered. GA: gestational age (days). PROM: premature rupture of membranes. NICU: neonatal intensive care unit.

## Sheet: S2
Table S2. Relative abundances of the top three vaginal microbiota phyla in each group
Taxonomy	NP-VVC	EP-VVC	EP-C	MP-VVC	MP-C	LP-VVC	LP-C
Firmicutes	0.789515	0.610964	0.843453	0.578654	0.813661	0.654778	0.704742
Actinobacteriota	0.161232	0.266913	0.137294	0.356326	0.162142	0.333494	0.276975
Bacteroidota	0.042651	0.11338	0.015424	0.064741	0.022898	/	0.016144
Fusobacteriota	/	/	/	/	/	0.007989	/
NP-VVC, Non-pregnant women with VVC; EP-VVC, Pregnant women in early pregnancy with VVC; EP-C, Healthy pregnant women in early pregnancy; MP-VVC, Pregnant women in mid-pregnancy with VVC; MP-C, Healthy pregnant women in mid-pregnancy; LP-VVC, Pregnant women in late pregnancy with VVC; LP-C, Healthy pregnant women in late pregnancy.

## Sheet: S3
Table S3. Relative abundances of the top five vaginal microbiota genera in each group
Taxonomy	NP-VVC	EP-VVC	EP-C	MP-VVC	MP-C	LP-VVC	LP-C
Lactobacillus	0.755124	0.486498	0.756584	0.537791	0.775013	0.616165	0.671414
Gardnerella	0.113429	0.166957	0.023109	0.291656	0.154875	0.242452	0.19136
Atopobium	0.013671	/	0.110165	0.064125	0.006652	0.054249	0.082945
Bifidobacterium	0.03388	0.063382	/	/	/	0.036312	/
Streptococcus	/	0.050352	0.067858	/	0.022811	/	/
Prevotella	0.042245	0.112934	0.0152	0.059158	0.022632	/	0.012666
Dialister	/	/	/	0.014699	/	0.012342	/
Ezakiella	/	/	/	/	/	/	0.005058
NP-VVC, Non-pregnant women with VVC; EP-VVC, Pregnant women in early pregnancy with VVC; EP-C, Healthy pregnant women in early pregnancy; MP-VVC, Pregnant women in mid-pregnancy with VVC; MP-C, Healthy pregnant women in mid-pregnancy; LP-VVC, Pregnant women in late pregnancy with VVC; LP-C, Healthy pregnant women in late pregnancy.

## Sheet: S4
Table S4. Relative abundances of the top five vaginal microbiota species in each group
Taxonomy	NP-VVC	EP-VVC	EP-C	MP-VVC	MP-C	LP-VVC	LP-C
Lactobacillus_iners	0.503365	0.380059	0.215589	0.403155	0.329335	0.410077	0.09332
Atopobium_vaginae	0.013634	0.03435	0.110129	0.053637	0.006625	0.053381	0.082832
Lactobacillus_jensenii	0.021689	/	0.069695	0.016492	/	/	0.036386
Bifidobacterium_breve	0.033872	/	/	/	/	/	/
Bifidobacterium_dentium	/	0.06053	/	/	/	0.036236	/
Streptococcus_anginosus	/	/	0.067843	/	/	/	/
Prevotella_bivia	0.040975	0.098538	0.007207	0.04419	0.019778	/	0.003275
Aerococcus_christensenii	/	0.024758	/	/	0.003198	/	/
Veillonellaceae_bacterium_KA00182	/	/	/	/	/	0.010716	/
Lancefieldella_rimae	/	/	/	0.010414	/	/	/
Veillonellaceae_bacterium_DNF00626	/	/	/	/	/	/	0.000905
Dialister_micraerophilus	/	/	/	/	0.001992	0.010839	/
NP-VVC, Non-pregnant women with VVC; EP-VVC, Pregnant women in early pregnancy with VVC; EP-C, Healthy pregnant women in early pregnancy; MP-VVC, Pregnant women in mid-pregnancy with VVC; MP-C, Healthy pregnant women in mid-pregnancy; LP-VVC, Pregnant women in late pregnancy with VVC; LP-C, Healthy pregnant women in late pregnancy.
